# Supplementary material for: Ligand Topology Tunes Energy and Character of Emissive Triplet States in Stannylenes
Source: Inorg Chem. 2026 May 28;65(22):12409–21. doi: 10.1021/acs.inorgchem.6c01229 (PMC13250984; doi:10.1021/acs.inorgchem.6c01229)
Supplement: Supplementary file 1 [file ic6c01229_si_001.xyz]

#Supporting Information File with Cartesian Coordinates
#Ligand topology tunes energy and character of emissive triplet states in stannylenes
#Philipp P. Sikora1, Robert Naumann1, Katja Heinze1* and Christoph F�rster1* 

#1 Department of Chemistry, Johannes Gutenberg University of Mainz, Duesbergweg 10-14, 55128 Mainz, Germany
#* Authors to whom correspondence should be addressed: C.F.: christoph.foerster@uni-mainz.de, K.H.: katja.heinze@uni-mainz.de
#XYZ Coordinates


Sn(PDP) (1) (S0 Ground State)
50      -0.815261000      2.638131000     14.050772000
7       -0.973816000      3.062325000     16.200501000
7        1.159039000      3.420627000     14.755315000
7       -2.608971000      3.952110000     14.373721000
6       -2.196105000      3.404717000     16.682705000
6       -2.329766000      3.528953000     18.068726000
1       -3.271630000      3.783071000     18.516671000
6       -1.200443000      3.387947000     18.862296000
1       -1.295518000      3.493490000     19.935367000
6        0.059822000      3.203318000     18.312372000
1        0.927180000      3.209438000     18.945109000
6        0.176112000      3.084081000     16.924196000
6        1.370685000      3.089921000     16.108369000
6        2.753915000      2.919898000     16.320014000
6        3.358227000      3.171280000     15.070666000
1        4.413709000      3.147278000     14.867436000
6        2.365664000      3.467489000     14.138894000
6        3.525010000      2.532637000     17.573831000
6        3.589444000      3.721000000     18.554187000
1        4.144219000      4.545620000     18.104034000
1        4.100818000      3.428744000     19.474177000
1        2.606348000      4.102377000     18.818925000
6        4.976040000      2.164404000     17.218651000
1        5.012587000      1.339255000     16.506452000
1        5.504828000      1.856435000     18.122203000
1        5.514188000      3.010705000     16.791833000
6        2.903627000      1.291890000     18.241522000
1        1.863031000      1.433256000     18.518861000
1        3.460257000      1.033726000     19.144967000
1        2.949634000      0.440569000     17.560678000
6        2.539498000      3.768423000     12.664000000
6        1.423559000      4.685102000     12.144429000
1        0.454846000      4.181947000     12.123355000
1        1.634946000      4.985562000     11.117036000
1        1.324382000      5.580836000     12.756980000
6        2.526071000      2.450966000     11.862263000
1        3.334184000      1.794663000     12.186450000
1        2.652298000      2.652604000     10.796141000
1        1.584257000      1.915565000     11.994165000
6        3.887455000      4.470484000     12.435323000
1        3.938669000      5.407375000     12.991161000
1        4.016917000      4.691299000     11.374472000
1        4.721107000      3.842907000     12.749262000
6       -3.161363000      3.708391000     15.648031000
6       -4.551856000      3.924414000     15.588184000
6       -4.812243000      4.320846000     14.259285000
1       -5.774228000      4.589393000     13.862599000
6       -3.617382000      4.329278000     13.544949000
6       -5.628041000      3.773738000     16.654123000
6       -5.576213000      4.956209000     17.642642000
1       -4.601935000      5.074375000     18.110067000
1       -6.319751000      4.825757000     18.432157000
6       -5.493934000      2.425724000     17.385766000
1       -5.631044000      1.604666000     16.680370000
1       -6.260149000      2.339727000     18.159218000
1       -4.525246000      2.292186000     17.858497000
6       -7.026264000      3.792078000     16.011305000
1       -7.234117000      4.744445000     15.523550000
1       -7.782970000      3.643795000     16.783550000
1       -7.134631000      2.996825000     15.273002000
6       -3.394244000      4.757106000     12.108062000
6       -2.328199000      5.866054000     12.059139000
1       -2.659158000      6.739755000     12.622143000
1       -2.143564000      6.170131000     11.026846000
1       -1.384407000      5.535385000     12.488607000
6       -4.699663000      5.309877000     11.518988000
1       -5.481568000      4.549759000     11.502180000
1       -4.529742000      5.641081000     10.493563000
1       -5.062405000      6.161081000     12.095631000
6       -2.945464000      3.570366000     11.236218000
1       -1.974545000      3.176610000     11.539401000
1       -2.853072000      3.882902000     10.194237000
1       -3.667095000      2.754277000     11.289288000
1       -5.796257000      5.887735000     17.119054000


Sn(PDP) (T1)
50      -0.578672000      4.009359000     13.587846000
7       -0.863601000      3.589562000     15.776764000
7        1.540618000      3.627946000     14.603514000
7       -2.900814000      4.072873000     14.114205000
6       -2.130838000      3.602286000     16.316722000
6       -2.297120000      3.378106000     17.692628000
1       -3.278316000      3.394630000     18.118499000
6       -1.207159000      3.138331000     18.506409000
1       -1.339891000      2.971250000     19.566020000
6        0.054428000      3.113356000     17.944943000
1        0.905071000      2.926753000     18.566294000
6        0.232840000      3.336261000     16.570876000
6        1.516918000      3.325753000     15.946010000
6        2.883140000      3.058195000     16.395746000
6        3.657161000      3.231755000     15.261463000
1        4.723105000      3.117521000     15.200950000
6        2.817447000      3.581333000     14.176636000
6        3.471804000      2.657286000     17.742922000
6        3.300927000      3.786331000     18.782927000
1        3.861555000      4.664709000     18.460410000
1        3.696465000      3.467982000     19.749651000
1        2.272490000      4.103429000     18.927546000
6        4.990871000      2.432505000     17.614620000
1        5.219215000      1.642070000     16.899703000
1        5.392206000      2.135148000     18.584471000
1        5.507348000      3.340489000     17.303595000
6        2.890793000      1.312142000     18.230953000
1        1.807762000      1.297302000     18.300812000
1        3.297646000      1.066719000     19.213948000
1        3.177743000      0.519266000     17.538848000
6        3.231823000      3.858096000     12.750660000
6        2.778864000      5.269563000     12.333597000
1        1.696279000      5.378024000     12.383124000
1        3.093047000      5.470850000     11.307719000
1        3.222504000      6.025395000     12.983378000
6        2.602584000      2.810209000     11.812198000
1        2.932445000      1.805333000     12.079755000
1        2.903204000      3.007643000     10.781337000
1        1.514325000      2.830429000     11.858110000
6        4.758663000      3.777648000     12.614873000
1        5.254225000      4.509426000     13.254294000
1        5.045883000      3.982190000     11.582794000
1        5.130463000      2.786234000     12.876638000
6       -3.225334000      3.849545000     15.433099000
6       -4.678992000      3.921603000     15.580929000
6       -5.140892000      4.193253000     14.304817000
1       -6.168475000      4.316386000     14.018547000
6       -4.037473000      4.281668000     13.422297000
6       -5.607720000      3.753279000     16.776145000
6       -5.364014000      4.854994000     17.830733000
1       -4.337020000      4.916386000     18.177441000
1       -6.006187000      4.691019000     18.698509000
6       -5.499635000      2.331247000     17.369142000
1       -5.837384000      1.603109000     16.630500000
1       -6.140567000      2.243401000     18.248737000
1       -4.491793000      2.047923000     17.655854000
6       -7.076620000      3.911902000     16.338404000
1       -7.269238000      4.902304000     15.925866000
1       -7.724265000      3.778700000     17.206108000
1       -7.355962000      3.166103000     15.594305000
6       -4.071872000      4.557978000     11.937573000
6       -3.278732000      5.840479000     11.623731000
1       -3.699711000      6.694729000     12.155998000
1       -3.318629000      6.048825000     10.552792000
1       -2.232296000      5.748267000     11.911684000
6       -5.519057000      4.752691000     11.464795000
1       -6.122852000      3.864256000     11.653969000
1       -5.529899000      4.944270000     10.391184000
1       -5.991282000      5.600661000     11.962731000
6       -3.464779000      3.368607000     11.169456000
1       -2.427628000      3.193549000     11.452474000
1       -3.495808000      3.565904000     10.096128000
1       -4.026682000      2.454533000     11.366893000
1       -5.614350000      5.827131000     17.403884000


Sn(PDP) (T2)
50      -0.670848000      3.223451000     13.543362000
7       -0.916323000      3.122932000     15.794064000
7        1.428912000      3.253985000     14.562397000
7       -2.841045000      3.860276000     14.137895000
6       -2.182086000      3.144485000     16.328837000
6       -2.369920000      2.740629000     17.661090000
1       -3.351441000      2.706692000     18.085807000
6       -1.277930000      2.380474000     18.427498000
1       -1.423383000      2.048375000     19.446890000
6        0.000221000      2.458641000     17.906806000
1        0.840744000      2.194406000     18.514689000
6        0.183483000      2.864663000     16.575084000
6        1.456434000      3.040168000     15.921465000
6        2.840774000      3.101792000     16.380552000
6        3.578769000      3.345836000     15.234000000
1        4.646279000      3.455026000     15.182240000
6        2.702909000      3.425708000     14.126982000
6        3.451993000      2.983791000     17.766290000
6        2.830584000      4.013595000     18.732618000
1        3.073576000      5.022550000     18.396449000
1        3.244184000      3.881423000     19.734594000
1        1.749490000      3.945002000     18.802477000
6        4.958886000      3.295190000     17.716161000
1        5.495173000      2.592247000     17.078552000
1        5.375432000      3.217044000     18.721546000
1        5.146198000      4.305491000     17.351618000
6        3.328396000      1.536818000     18.292690000
1        2.314689000      1.147722000     18.264375000
1        3.687726000      1.477892000     19.322274000
1        3.940774000      0.872996000     17.680898000
6        3.067701000      3.650433000     12.680445000
6        2.416750000      4.951135000     12.170107000
1        1.329677000      4.913651000     12.240996000
1        2.680943000      5.112284000     11.123141000
1        2.763028000      5.808001000     12.749412000
6        2.593990000      2.460959000     11.822318000
1        3.038153000      1.529202000     12.174941000
1        2.891551000      2.612898000     10.782903000
1        1.511131000      2.348734000     11.848601000
6        4.589780000      3.779312000     12.529806000
1        4.977467000      4.621031000     13.104746000
1        4.840077000      3.944139000     11.481204000
1        5.100621000      2.873948000     12.860038000
6       -3.218238000      3.596329000     15.434007000
6       -4.641183000      3.894664000     15.579829000
6       -5.034710000      4.342347000     14.329824000
1       -6.022482000      4.665259000     14.057634000
6       -3.923862000      4.311103000     13.455581000
6       -5.570574000      3.824083000     16.779285000
6       -5.061982000      4.731771000     17.919685000
1       -4.039680000      4.522203000     18.218953000
1       -5.702128000      4.623951000     18.797851000
6       -5.764958000      2.360361000     17.231999000
1       -6.300358000      1.808799000     16.457959000
1       -6.360097000      2.324822000     18.146944000
1       -4.833673000      1.831455000     17.412219000
6       -6.969895000      4.346446000     16.406598000
1       -6.936148000      5.387030000     16.083213000
1       -7.619633000      4.287443000     17.281105000
1       -7.423178000      3.751916000     15.613189000
6       -3.890669000      4.694573000     11.996969000
6       -2.834305000      5.791735000     11.763596000
1       -3.067239000      6.681924000     12.349282000
1       -2.814587000      6.068363000     10.707734000
1       -1.835164000      5.457114000     12.042704000
6       -5.258098000      5.237508000     11.559648000
1       -6.040992000      4.487090000     11.675817000
1       -5.218768000      5.522165000     10.507619000
1       -5.538817000      6.118781000     12.137649000
6       -3.558139000      3.461778000     11.132729000
1       -2.573264000      3.059483000     11.365263000
1       -3.568790000      3.736679000     10.076090000
1       -4.292082000      2.670362000     11.290088000
1       -5.099527000      5.773825000     17.599208000


Sn2(PDP)2 (2) bridged dimer
6       -4.920505000      6.167710000     11.636703000
6       -5.089285000      6.219035000     13.018269000
1       -5.684825000      6.943498000     13.541266000
6       -4.371446000      5.161828000     13.611079000
6       -3.746801000      4.487562000     12.533055000
6       -2.817633000      3.388912000     12.413714000
6       -2.233049000      2.666261000     13.466726000
1       -2.475068000      2.903080000     14.482959000
6       -1.329579000      1.659691000     13.206332000
1       -0.877563000      1.120008000     14.026124000
6       -0.992843000      1.344517000     11.895702000
1       -0.287582000      0.565965000     11.662131000
6       -1.585450000      2.057118000     10.872278000
6       -1.339094000      1.730162000      9.453423000
6       -2.047977000      0.845910000      8.648690000
6       -1.369983000      0.850535000      7.399519000
1       -1.660398000      0.281602000      6.534606000
6       -0.292069000      1.706831000      7.471319000
6        2.540705000      1.666165000     11.900480000
6        2.700809000      1.769586000     13.280008000
1        3.281949000      1.100490000     13.886380000
6        1.994345000      2.896738000     13.743543000
6        1.386562000      3.453255000     12.591238000
6        0.466498000      4.538045000     12.342486000
6       -0.116160000      5.380400000     13.303809000
1        0.128213000      5.265893000     14.340416000
6       -1.024259000      6.345191000     12.927478000
1       -1.477699000      6.976136000     13.678612000
6       -1.363683000      6.502485000     11.589160000
1       -2.073775000      7.245597000     11.269392000
6       -0.767103000      5.679194000     10.654986000
6       -1.014227000      5.837540000      9.207541000
6       -0.307098000      6.618996000      8.300944000
6       -0.987926000      6.465258000      7.063168000
1       -0.699270000      6.927860000      6.136413000
6       -2.066720000      5.625504000      7.238978000
7       -4.106611000      5.122675000     11.339577000
7       -2.461772000      3.047323000     11.142658000
7       -0.256198000      2.256848000      8.748480000
7        1.744868000      2.682549000     11.480196000
7        0.112541000      4.730185000     11.039513000
7       -2.098326000      5.230578000      8.572336000
50      -3.691067000      3.965888000      9.470568000
50       1.339915000      3.617131000      9.488515000
6        0.881581000      7.555420000      8.470379000
6        1.972274000      7.188374000      7.445973000
6        1.515281000      7.534080000      9.866815000
1        0.808107000      7.830069000     10.639035000
1        1.907820000      6.550999000     10.123757000
1        2.351055000      8.235463000      9.891748000
1        2.345216000      6.179295000      7.624324000
1        2.812799000      7.881231000      7.524012000
1        1.592081000      7.229906000      6.425701000
6       -3.064894000      5.227293000      6.158075000
6       -3.202607000      3.701969000      6.006311000
6       -2.583640000      5.775316000      4.802836000
1       -2.516065000      6.863091000      4.812303000
1       -1.607150000      5.372891000      4.533686000
1       -3.293900000      5.489266000      4.026323000
1       -2.233804000      3.223737000      5.887549000
1       -3.812838000      3.474099000      5.129940000
1       -3.686806000      3.235813000      6.861352000
6       -3.230984000     -0.068928000      8.937035000
6       -2.730942000     -1.527314000      8.894366000
6       -4.302079000      0.122943000      7.846673000
1       -4.684544000      1.144296000      7.856521000
1       -3.901275000     -0.075872000      6.853305000
1       -5.139995000     -0.556797000      8.015785000
1       -2.281845000     -1.760841000      7.929122000
1       -3.558567000     -2.219956000      9.064330000
1       -1.977295000     -1.696304000      9.665369000
6        0.701167000      1.981411000      6.348898000
6        0.251112000      1.235798000      5.081150000
6        2.103850000      1.454873000      6.706328000
1        2.539772000      1.985224000      7.550714000
1        2.066681000      0.395488000      6.959855000
1        2.780816000      1.586544000      5.859660000
1        0.222416000      0.157650000      5.240159000
1        0.957091000      1.437924000      4.274717000
1       -0.736851000      1.560875000      4.754671000
6        2.016455000      3.342763000     15.202130000
6        2.973321000      2.457525000     16.021912000
6        0.629170000      3.193875000     15.857747000
1       -0.160505000      3.698703000     15.312225000
1        0.357928000      2.138643000     15.909635000
1        0.645885000      3.588196000     16.875816000
1        2.656175000      1.414568000     16.022104000
1        2.984969000      2.802760000     17.056949000
1        3.992489000      2.507515000     15.638386000
6        3.153915000      0.629810000     10.980475000
6        2.070471000     -0.085641000     10.154602000
6        3.896536000     -0.431557000     11.805321000
1        4.715487000      0.006246000     12.376743000
1        3.223228000     -0.934522000     12.500422000
1        4.317487000     -1.184405000     11.137435000
1        1.403282000     -0.647460000     10.809811000
1        2.534129000     -0.791075000      9.462808000
1        1.460150000      0.600522000      9.572932000
6       -4.449778000      5.845883000      6.429074000
1       -4.379362000      6.930818000      6.507706000
1       -5.135919000      5.600451000      5.615662000
1       -4.894667000      5.474523000      7.350651000
6        0.785772000      3.475576000      5.990784000
1       -0.188881000      3.869572000      5.714858000
1        1.155078000      4.087763000      6.810199000
1        1.466549000      3.615133000      5.148365000
6        4.177429000      1.302886000     10.046803000
1        4.967607000      1.778740000     10.628902000
1        4.630953000      0.565004000      9.382243000
1        3.721025000      2.070664000      9.423411000
6        2.558191000      4.781989000     15.321857000
1        3.590678000      4.814150000     14.971216000
1        1.998736000      5.506729000     14.737940000
1        2.544450000      5.103841000     16.365426000
6        0.403000000      8.995536000      8.193970000
1       -0.014647000      9.086458000      7.191441000
1       -0.369688000      9.285614000      8.907853000
1        1.235099000      9.697867000      8.283512000
6       -3.899921000      0.157934000     10.298671000
1       -4.311571000      1.162370000     10.389150000
1       -4.728192000     -0.543963000     10.410419000
1       -3.212161000     -0.004631000     11.125951000
6       -4.400820000      4.882542000     15.110527000
6       -3.022616000      5.124456000     15.756955000
6       -4.923487000      3.457756000     15.387375000
1       -5.954002000      3.371786000     15.039701000
1       -4.351757000      2.680573000     14.889241000
1       -4.910201000      3.252856000     16.460154000
1       -2.223457000      4.555214000     15.295107000
1       -3.051797000      4.867931000     16.817962000
1       -2.755600000      6.178646000     15.671691000
6       -5.543898000      7.084028000     10.602557000
6       -6.578772000      6.307303000      9.765996000
6       -4.469250000      7.693325000      9.686438000
1       -3.801362000      8.337990000     10.259552000
1       -3.857632000      6.941830000      9.194036000
1       -4.939124000      8.300781000      8.911041000
1       -6.136547000      5.464786000      9.234733000
1       -7.032825000      6.963463000      9.021072000
1       -7.367802000      5.912773000     10.407482000
6       -5.377862000      5.840422000     15.816905000
1       -6.390042000      5.739623000     15.425260000
1       -5.403580000      5.606711000     16.882464000
1       -5.069585000      6.880824000     15.711700000
6       -6.278941000      8.237305000     11.301531000
1       -7.088491000      7.871077000     11.933398000
1       -5.597468000      8.821537000     11.920883000
1       -6.711705000      8.902431000     10.553032000


Relaxed potential surface scan along the pyrrolide1-N-tin-pyrrolide2-N angle
110�
50      -0.845907000      2.260946000     13.720491000
7       -0.999287000      2.702653000     15.918644000
7        1.171826000      3.072229000     14.609876000
7       -2.659956000      3.760640000     14.281718000
6       -2.222815000      2.953074000     16.472287000
6       -2.397540000      2.737899000     17.846298000
1       -3.359111000      2.866993000     18.305041000
6       -1.299956000      2.401608000     18.636081000
1       -1.427478000      2.213046000     19.692313000
6       -0.029476000      2.423614000     18.077671000
1        0.827724000      2.293309000     18.710653000
6        0.122330000      2.651460000     16.699205000
6        1.330803000      2.882473000     15.978348000
6        2.727417000      3.037870000     16.315335000
6        3.355461000      3.317951000     15.109339000
1        4.402323000      3.518170000     14.974925000
6        2.390520000      3.319739000     14.077995000
6        3.444738000      2.981715000     17.653722000
6        2.904145000      4.063677000     18.611580000
1        3.107453000      5.053398000     18.200167000
1        3.403018000      3.989957000     19.580163000
1        1.833121000      3.997003000     18.776037000
6        4.944833000      3.272724000     17.470963000
1        5.417390000      2.543781000     16.812138000
1        5.442797000      3.220532000     18.440304000
1        5.113157000      4.268904000     17.061042000
6        3.346372000      1.568724000     18.266502000
1        2.325896000      1.209781000     18.363457000
1        3.808673000      1.554062000     19.255637000
1        3.876940000      0.856030000     17.633426000
6        2.642430000      3.531901000     12.602783000
6        1.679934000      4.588989000     12.038778000
1        0.644311000      4.267047000     12.133080000
1        1.885513000      4.753813000     10.979549000
1        1.789364000      5.537919000     12.565010000
6        2.447919000      2.202764000     11.845092000
1        3.100734000      1.427195000     12.247803000
1        2.685568000      2.338766000     10.787895000
1        1.418791000      1.850169000     11.911451000
6        4.083076000      4.011236000     12.373351000
1        4.279845000      4.946039000     12.899893000
1        4.243788000      4.182294000     11.308317000
1        4.810775000      3.270319000     12.706275000
6       -3.167194000      3.500364000     15.548636000
6       -4.539294000      3.953616000     15.613083000
6       -4.792620000      4.492437000     14.360610000
1       -5.711524000      4.950040000     14.043233000
6       -3.631042000      4.356483000     13.562460000
6       -5.557773000      3.905853000     16.739857000
6       -5.136750000      4.832896000     17.899972000
1       -4.139942000      4.623439000     18.276369000
1       -5.841881000      4.742298000     18.728789000
6       -5.776860000      2.453560000     17.211680000
1       -6.200651000      1.862910000     16.398174000
1       -6.479035000      2.432018000     18.047582000
1       -4.862531000      1.958099000     17.524067000
6       -6.924311000      4.413659000     16.247828000
1       -6.873910000      5.453550000     15.924646000
1       -7.647279000      4.352262000     17.062707000
1       -7.298029000      3.811862000     15.419040000
6       -3.452053000      4.807524000     12.131560000
6       -2.163373000      5.637502000     12.007410000
1       -2.220520000      6.534813000     12.625243000
1       -2.011536000      5.941627000     10.970090000
1       -1.295549000      5.065190000     12.326097000
6       -4.640253000      5.674689000     11.691639000
1       -5.576052000      5.114856000     11.712285000
1       -4.480591000      6.020804000     10.669697000
1       -4.749936000      6.550336000     12.332558000
6       -3.371191000      3.582387000     11.199567000
1       -2.495806000      2.971413000     11.419369000
1       -3.298357000      3.910202000     10.160391000
1       -4.259268000      2.957134000     11.301738000
1       -5.142036000      5.870157000     17.562127000


120�
50      -0.770702000      2.593479000     13.597216000
7       -0.955777000      2.906130000     15.838513000
7        1.300615000      3.189218000     14.598021000
7       -2.765006000      3.761271000     14.195462000
6       -2.195449000      3.071690000     16.392409000
6       -2.376012000      2.802805000     17.758622000
1       -3.349677000      2.872594000     18.202196000
6       -1.287662000      2.462429000     18.547751000
1       -1.423487000      2.235417000     19.595593000
6       -0.016246000      2.486737000     17.996243000
1        0.834791000      2.308308000     18.623613000
6        0.151203000      2.761502000     16.628904000
6        1.397132000      2.941102000     15.955569000
6        2.792665000      3.005450000     16.349470000
6        3.473215000      3.306063000     15.179500000
1        4.533068000      3.453308000     15.085590000
6        2.541502000      3.409205000     14.119174000
6        3.473246000      2.836344000     17.699194000
6        2.988887000      3.905563000     18.701039000
1        3.274557000      4.896891000     18.346461000
1        3.457668000      3.745555000     19.674159000
1        1.912417000      3.912303000     18.841280000
6        4.993327000      3.035331000     17.559329000
1        5.433006000      2.304261000     16.880502000
1        5.464939000      2.912868000     18.535522000
1        5.233473000      4.034000000     17.194282000
6        3.272173000      1.403963000     18.238031000
1        2.229659000      1.106667000     18.303127000
1        3.715790000      1.309098000     19.231313000
1        3.766543000      0.690788000     17.576912000
6        2.838129000      3.719049000     12.670163000
6        1.986550000      4.912682000     12.200824000
1        0.921512000      4.697001000     12.281382000
1        2.209267000      5.140519000     11.156649000
1        2.199319000      5.798869000     12.800311000
6        2.532355000      2.486514000     11.796095000
1        3.104565000      1.620995000     12.132896000
1        2.798660000      2.692816000     10.757425000
1        1.474863000      2.226026000     11.822508000
6        4.320628000      4.077963000     12.495330000
1        4.594920000      4.943983000     13.099083000
1        4.515498000      4.320082000     11.449953000
1        4.969661000      3.246430000     12.773036000
6       -3.195112000      3.552518000     15.493268000
6       -4.581885000      3.967167000     15.604388000
6       -4.911715000      4.428372000     14.339671000
1       -5.859694000      4.838043000     14.044117000
6       -3.785851000      4.288358000     13.492341000
6       -5.549017000      3.962316000     16.777737000
6       -5.059328000      4.897803000     17.903745000
1       -4.060824000      4.663361000     18.260209000
1       -5.743613000      4.850181000     18.753305000
6       -5.787364000      2.522140000     17.279387000
1       -6.287909000      1.942517000     16.502482000
1       -6.429576000      2.531552000     18.162493000
1       -4.872837000      1.992969000     17.530487000
6       -6.924022000      4.498338000     16.340452000
1       -6.860195000      5.528966000     15.990889000
1       -7.606930000      4.475197000     17.191056000
1       -7.356064000      3.889576000     15.546047000
6       -3.692629000      4.654662000     12.029488000
6       -2.466947000      5.553500000     11.787656000
1       -2.539523000      6.471553000     12.372493000
1       -2.404425000      5.821290000     10.731209000
1       -1.542620000      5.047810000     12.065438000
6       -4.952655000      5.414304000     11.590752000
1       -5.848038000      4.802075000     11.704710000
1       -4.866403000      5.688571000     10.538694000
1       -5.086409000      6.329035000     12.169563000
6       -3.576692000      3.376174000     11.176141000
1       -2.663889000      2.824609000     11.398912000
1       -3.558131000      3.638655000     10.116365000
1       -4.425832000      2.714584000     11.352548000
1       -5.039342000      5.926924000     17.542445000


130�
50      -0.699305000      3.055785000     13.488442000
7       -0.921590000      3.111713000     15.758227000
7        1.414152000      3.279436000     14.565171000
7       -2.848016000      3.870307000     14.139812000
6       -2.171793000      3.204189000     16.313771000
6       -2.353166000      2.883264000     17.669060000
1       -3.333738000      2.908111000     18.098973000
6       -1.270239000      2.534781000     18.455815000
1       -1.410301000      2.270513000     19.494486000
6       -0.001921000      2.569030000     17.905971000
1        0.847860000      2.349944000     18.519788000
6        0.175625000      2.890556000     16.550086000
6        1.448217000      3.016943000     15.917504000
6        2.836007000      2.986114000     16.360526000
6        3.569982000      3.243378000     15.214249000
1        4.639681000      3.314651000     15.151807000
6        2.681114000      3.417048000     14.126390000
6        3.474454000      2.767502000     17.725301000
6        3.016222000      3.842203000     18.734030000
1        3.354361000      4.824411000     18.400993000
1        3.457567000      3.646549000     19.713434000
1        1.938831000      3.897684000     18.854563000
6        5.005413000      2.905123000     17.625197000
1        5.432415000      2.163648000     16.949776000
1        5.445333000      2.751484000     18.611632000
1        5.296358000      3.896875000     17.278853000
6        3.210107000      1.334992000     18.237829000
1        2.157168000      1.074255000     18.292412000
1        3.642451000      1.206481000     19.232330000
1        3.682092000      0.614692000     17.568183000
6        3.042526000      3.718155000     12.690496000
6        2.355539000      5.020820000     12.239011000
1        1.270579000      4.945847000     12.309681000
1        2.615945000      5.237703000     11.201231000
1        2.677146000      5.860165000     12.857301000
6        2.603406000      2.554839000     11.780632000
1        3.075552000      1.621473000     12.090416000
1        2.893988000      2.761628000     10.748743000
1        1.524280000      2.409456000     11.800383000
6        4.560847000      3.894480000     12.548981000
1        4.925563000      4.714740000     13.168517000
1        4.806864000      4.121069000     11.510888000
1        5.096927000      2.987272000     12.830880000
6       -3.216917000      3.644616000     15.447924000
6       -4.626798000      3.977699000     15.608341000
6       -5.026279000      4.402386000     14.352269000
1       -6.007922000      4.745723000     14.084292000
6       -3.923262000      4.325567000     13.467522000
6       -5.560368000      3.936014000     16.809987000
6       -5.069465000      4.877247000     17.931235000
1       -4.058355000      4.669189000     18.267593000
1       -5.734724000      4.807459000     18.794246000
6       -5.755555000      2.486094000     17.304065000
1       -6.266691000      1.905072000     16.535188000
1       -6.373722000      2.475167000     18.204170000
1       -4.826431000      1.969084000     17.525345000
6       -6.960505000      4.441615000     16.415640000
1       -6.929295000      5.473514000     16.065705000
1       -7.615960000      4.402385000     17.286958000
1       -7.404312000      3.824273000     15.634623000
6       -3.902243000      4.683509000     12.000004000
6       -2.820766000      5.747361000     11.734461000
1       -3.023993000      6.654567000     12.305265000
1       -2.804642000      6.004220000     10.673466000
1       -1.830315000      5.387916000     12.012964000
6       -5.261843000      5.251853000     11.570101000
1       -6.061656000      4.522599000     11.705935000
1       -5.227381000      5.519079000     10.513274000
1       -5.516121000      6.148947000     12.136162000
6       -3.613502000      3.425892000     11.157110000
1       -2.631561000      3.009483000     11.376576000
1       -3.640109000      3.677733000     10.095080000
1       -4.359101000      2.652455000     11.346377000
1       -5.084393000      5.908365000     17.575488000


135�
50      -0.662805000      3.359382000     13.461594000
7       -0.904748000      3.217778000     15.723967000
7        1.464983000      3.306868000     14.541110000
7       -2.879844000      3.954517000     14.125103000
6       -2.160428000      3.265644000     16.278694000
6       -2.339906000      2.907817000     17.624912000
1       -3.323201000      2.904955000     18.047943000
6       -1.257931000      2.553202000     18.407918000
1       -1.398706000      2.261741000     19.439219000
6        0.008721000      2.602185000     17.858555000
1        0.858949000      2.359268000     18.461762000
6        0.189277000      2.957768000     16.511840000
6        1.471139000      3.059568000     15.894587000
6        2.853164000      2.994754000     16.360858000
6        3.609717000      3.208474000     15.221153000
1        4.681823000      3.242093000     15.171740000
6        2.741928000      3.393201000     14.118083000
6        3.470756000      2.788481000     17.738086000
6        2.995474000      3.869383000     18.732341000
1        3.331785000      4.850434000     18.394084000
1        3.428489000      3.684527000     19.717504000
1        1.916922000      3.920580000     18.843056000
6        5.002792000      2.932316000     17.660371000
1        5.444884000      2.182922000     17.003868000
1        5.426923000      2.795396000     18.656128000
1        5.294102000      3.920266000     17.303696000
6        3.207758000      1.357906000     18.258224000
1        2.156438000      1.087734000     18.297725000
1        3.624399000      1.240912000     19.260817000
1        3.696510000      0.635993000     17.602538000
6        3.133467000      3.645234000     12.680635000
6        2.542972000      4.983836000     12.199497000
1        1.454410000      4.982283000     12.247495000
1        2.837856000      5.168118000     11.164704000
1        2.906198000      5.809317000     12.813445000
6        2.618226000      2.499209000     11.789278000
1        3.038344000      1.543755000     12.106571000
1        2.910007000      2.676210000     10.752236000
1        1.532803000      2.416821000     11.823791000
6        4.661382000      3.712102000     12.549338000
1        5.077141000      4.522376000     13.149570000
1        4.932168000      3.890926000     11.508089000
1        5.129205000      2.778289000     12.863631000
6       -3.225465000      3.691396000     15.430710000
6       -4.647551000      3.968490000     15.611746000
6       -5.074935000      4.396918000     14.366525000
1       -6.072071000      4.703851000     14.112331000
6       -3.978436000      4.379454000     13.470888000
6       -5.572050000      3.875414000     16.818747000
6       -5.105011000      4.810957000     17.955081000
1       -4.086886000      4.628654000     18.285010000
1       -5.764691000      4.705753000     18.818820000
6       -5.724721000      2.411736000     17.287290000
1       -6.214878000      1.828896000     16.506230000
1       -6.346603000      2.367859000     18.183790000
1       -4.782436000      1.917787000     17.505478000
6       -6.989502000      4.346261000     16.441999000
1       -6.991476000      5.384513000     16.110192000
1       -7.636935000      4.271769000     17.316965000
1       -7.420730000      3.729571000     15.653518000
6       -3.984488000      4.766892000     12.010778000
6       -2.969080000      5.898201000     11.763126000
1       -3.224328000      6.780816000     12.351429000
1       -2.972109000      6.175640000     10.707227000
1       -1.957603000      5.595787000     12.032803000
6       -5.376102000      5.265009000     11.596602000
1       -6.132786000      4.489215000     11.721366000
1       -5.361664000      5.554146000     10.545084000
1       -5.677646000      6.135335000     12.180864000
6       -3.627161000      3.544615000     11.142886000
1       -2.628541000      3.169691000     11.362519000
1       -3.658524000      3.817834000     10.086323000
1       -4.335846000      2.732136000     11.309237000
1       -5.152975000      5.847255000     17.617823000


140�
50      -0.574273000      4.072960000     13.582573000
7       -0.856705000      3.609512000     15.780605000
7        1.534926000      3.608897000     14.593983000
7       -2.892169000      4.136145000     14.138467000
6       -2.117617000      3.642537000     16.331165000
6       -2.279856000      3.413828000     17.707268000
1       -3.257247000      3.452745000     18.140244000
6       -1.190581000      3.140432000     18.510633000
1       -1.318950000      2.969286000     19.570161000
6        0.064474000      3.085065000     17.937652000
1        0.915486000      2.869009000     18.548854000
6        0.236389000      3.317846000     16.563910000
6        1.514424000      3.280497000     15.929238000
6        2.875096000      2.962467000     16.361401000
6        3.644712000      3.136194000     15.224280000
1        4.706146000      2.990823000     15.152098000
6        2.806702000      3.533574000     14.154654000
6        3.460342000      2.512016000     17.694076000
6        3.338505000      3.623105000     18.760300000
1        3.941721000      4.481305000     18.461148000
1        3.713585000      3.263474000     19.720621000
1        2.325834000      3.985893000     18.907867000
6        4.969162000      2.235893000     17.547719000
1        5.163705000      1.450400000     16.817442000
1        5.368018000      1.907699000     18.508661000
1        5.514827000      3.130501000     17.248016000
6        2.834570000      1.178003000     18.156764000
1        1.752384000      1.201422000     18.236501000
1        3.240429000      0.894529000     19.129900000
1        3.086096000      0.391604000     17.443786000
6        3.219129000      3.830495000     12.732076000
6        2.803242000      5.263341000     12.351021000
1        1.725042000      5.401978000     12.416465000
1        3.111280000      5.478379000     11.326086000
1        3.276142000      5.991221000     13.011937000
6        2.555623000      2.821989000     11.774360000
1        2.856066000      1.802303000     12.019615000
1        2.858323000      3.031868000     10.746593000
1        1.468542000      2.873061000     11.824892000
6        4.742210000      3.711204000     12.583372000
1        5.261983000      4.413776000     13.236170000
1        5.028064000      3.932225000     11.554313000
1        5.088411000      2.704039000     12.818806000
6       -3.213498000      3.912637000     15.457206000
6       -4.664725000      4.003135000     15.613457000
6       -5.129827000      4.284270000     14.340569000
1       -6.157296000      4.420357000     14.059955000
6       -4.029989000      4.360989000     13.452622000
6       -5.589522000      3.841440000     16.812677000
6       -5.327296000      4.935531000     17.870820000
1       -4.297781000      4.983699000     18.212094000
1       -5.966477000      4.774900000     18.741411000
6       -5.496477000      2.415826000     17.399494000
1       -5.844523000      1.694677000     16.658803000
1       -6.135997000      2.331890000     18.280496000
1       -4.491221000      2.119961000     17.682460000
6       -7.058437000      4.020171000     16.382815000
1       -7.240400000      5.014458000     15.974834000
1       -7.703443000      3.891952000     17.253232000
1       -7.350951000      3.280656000     15.637524000
6       -4.071208000      4.639265000     11.968259000
6       -3.272487000      5.917327000     11.650151000
1       -3.685660000      6.773738000     12.184999000
1       -3.317384000      6.126141000     10.579503000
1       -2.224826000      5.819707000     11.931723000
6       -5.520052000      4.844066000     11.504535000
1       -6.128797000      3.959894000     11.697673000
1       -5.536233000      5.035615000     10.430999000
1       -5.983224000      5.695367000     12.005236000
6       -3.477789000      3.446817000     11.194396000
1       -2.439586000      3.264225000     11.468755000
1       -3.516038000      3.645527000     10.121572000
1       -4.043965000      2.536146000     11.395307000
1       -5.568768000      5.912470000     17.449867000

Sn(PDP) van-der-Waals dimer [1...1]
50       5.618726000      5.943493000      6.233875000
7        6.062958000      4.384815000      7.815220000
7        7.763292000      5.376480000      6.099484000
7        6.082108000      5.387927000      4.099233000
6        3.583447000      2.652447000      7.514030000
1        3.930611000      3.105392000      6.587166000
1        4.105299000      1.701949000      7.632661000
1        2.514948000      2.450704000      7.414064000
6        3.038097000      4.868523000      8.573279000
1        3.257497000      5.391132000      7.641508000
1        1.969697000      4.643981000      8.571278000
1        3.247322000      5.552432000      9.395112000
6        3.360996000      2.857710000      9.993040000
1        2.295832000      2.638616000      9.906910000
1        3.889044000      1.916745000     10.149522000
1        3.506394000      3.482197000     10.875401000
6        3.847761000      3.568064000      8.722444000
6        5.333052000      3.849655000      8.825908000
6        6.184384000      3.556618000      9.889204000
1        5.883203000      3.117640000     10.822520000
6        7.498590000      3.924894000      9.540491000
6        8.693884000      3.760471000     10.467478000
6        8.222086000      3.473338000     11.904007000
1        7.579285000      4.271228000     12.276538000
1        7.675907000      2.532402000     11.970181000
1        9.089282000      3.401111000     12.562535000
6        9.548096000      2.553443000     10.026841000
1        8.960155000      1.637076000     10.095861000
1        9.898041000      2.634505000      9.000582000
1       10.419593000      2.449096000     10.677171000
6        9.531096000      5.048652000     10.528625000
1        9.867290000      5.389117000      9.555420000
1        8.948878000      5.860827000     10.959897000
1       10.412514000      4.893861000     11.154926000
6        7.408274000      4.435194000      8.227580000
6        8.346518000      4.836186000      7.205794000
6        9.728644000      4.619719000      7.164700000
1       10.255248000      4.237531000      8.017262000
6       10.402177000      4.819466000      5.970272000
1       11.467395000      4.632654000      5.928905000
6        9.731151000      5.169882000      4.808940000
1       10.256335000      5.201344000      3.874047000
6        8.356921000      5.419507000      4.873132000
6        7.433722000      5.614404000      3.780943000
6        7.535361000      5.877715000      2.398568000
6        8.744127000      6.220731000      1.539520000
6        9.592753000      7.322786000      2.195986000
1       10.459372000      7.548865000      1.570669000
1        9.011247000      8.236764000      2.304746000
1        9.958395000      7.052583000      3.181378000
6        9.576978000      4.953576000      1.258049000
1        8.984661000      4.239699000      0.683739000
1       10.466803000      5.204071000      0.675809000
1        9.896788000      4.447427000      2.165800000
6        8.293713000      6.771206000      0.174560000
1        9.171269000      7.044363000     -0.413794000
1        7.728963000      6.032699000     -0.394365000
1        7.676621000      7.661554000      0.291305000
6        6.220014000      5.783544000      1.902555000
1        5.925433000      5.916220000      0.877483000
6        5.357268000      5.492812000      2.958151000
6        3.851113000      5.334198000      2.908751000
6        3.372560000      4.265144000      3.901243000
1        2.303175000      4.088194000      3.774732000
1        3.901754000      3.323185000      3.757913000
1        3.516222000      4.576101000      4.936951000
6        3.172631000      6.677238000      3.245496000
1        3.460082000      7.443154000      2.526640000
1        2.085889000      6.570058000      3.220113000
1        3.453621000      7.028980000      4.239496000
6        3.419431000      4.910744000      1.496641000
1        3.701103000      5.656935000      0.754099000
1        3.876396000      3.961118000      1.216098000
1        2.335012000      4.795737000      1.459250000
50       9.461911000      8.522070000      6.417794000
7        9.018120000     10.080215000      4.835770000
7        7.317273000      9.089074000      6.551405000
7        8.997818000      9.078017000      8.552248000
6       11.498406000     11.811387000      5.136957000
1       11.151106000     11.358508000      6.063808000
1       10.976929000     12.762103000      5.018427000
1       12.566990000     12.012692000      5.236896000
6       12.042810000      9.595166000      4.077520000
1       11.823238000      9.072590000      5.009268000
1       13.111303000      9.819278000      4.079493000
1       11.833301000      8.911389000      3.255643000
6       11.720691000     11.606230000      2.657934000
1       12.785943000     11.824903000      2.744061000
1       11.193003000     12.547409000      2.501524000
1       11.575038000     10.981858000      1.775534000
6       11.233673000     10.895975000      3.928485000
6        9.748275000     10.614960000      3.825030000
6        8.897103000     10.908201000      2.761670000
1        9.198487000     11.346972000      1.828324000
6        7.582762000     10.540380000      3.110335000
6        6.387568000     10.705106000      2.183281000
6        6.859505000     10.991923000      0.746729000
1        7.502109000     10.193810000      0.374334000
1        7.405943000     11.932701000      0.680458000
1        5.992359000     11.064300000      0.088150000
6        5.533739000     11.912469000      2.623747000
1        6.122010000     12.828621000      2.554706000
1        5.183672000     11.831617000      3.649980000
1        4.662337000     12.017067000      1.973331000
6        5.549955000      9.417181000      2.122257000
1        5.213964000      9.076691000      3.095530000
1        6.131826000      8.604909000      1.690694000
1        4.668398000      9.572285000      1.496229000
6        7.672846000     10.030063000      4.423248000
6        6.734358000      9.629224000      5.444860000
6        5.352225000      9.845722000      5.485538000
1        4.825868000     10.227740000      4.632746000
6        4.678382000      9.646337000      6.679848000
1        3.613191000      9.833374000      6.720928000
6        5.349102000      9.296141000      7.841420000
1        4.823752000      9.265092000      8.776232000
6        6.723291000      9.046240000      7.777591000
6        7.646144000      8.851218000      8.870062000
6        7.544126000      8.587412000     10.252314000
6        6.335204000      8.243631000     11.110862000
6        5.486707000      7.142095000     10.453382000
1        4.620256000      6.915174000     11.078622000
1        6.068341000      6.228325000     10.343527000
1        5.120788000      7.413273000      9.468369000
6        5.502225000      9.510498000     11.393225000
1        6.094338000     10.223924000     11.968308000
1        4.612248000      9.259461000     11.974998000
1        5.182648000     10.017385000     10.485804000
6        6.785415000      7.692007000     12.475418000
1        5.907758000      7.418441000     13.063433000
1        7.350182000      8.429964000     13.045033000
1        7.402380000      6.801669000     12.357949000
6        8.859300000      8.681799000     10.748780000
1        9.153609000      8.548860000     11.773897000
6        9.722305000      8.973084000      9.693554000
6       11.228388000      9.132211000      9.743469000
6       11.706822000     10.201813000      8.751506000
1       12.776128000     10.379035000      8.878307000
1       11.177306000     11.143549000      8.895117000
1       11.563428000      9.891222000      7.715653000
6       11.907483000      7.789568000      9.406385000
1       11.620086000      7.023196000     10.124772000
1       12.994175000      7.897148000      9.432170000
1       11.626964000      7.438156000      8.412134000
6       11.659508000      9.555263000     11.155869000
1       11.377918000      8.808657000     11.898025000
1       11.202084000     10.504591000     11.436670000
1       12.743870000      9.670682000     11.193616000


truncated Sn(PDP) van-der-Waals dimer [1...1]^H from SC-XRD at 100K
50       9.175681000      8.755711000      5.969552000
7        8.882124000     10.511673000      4.638164000
7        7.117011000      9.401465000      6.198621000
7        8.811104000      9.055866000      8.110298000
6        9.658635000     10.994539000      3.632187000
6        8.867890000     11.208149000      2.505254000
1        9.219186000     11.597653000      1.561928000
6        7.535955000     10.848848000      2.801505000
6        7.558621000     10.429793000      4.142872000
6        6.571321000     10.071529000      5.148106000
6        5.233267000     10.448914000      5.227640000
1        4.772126000     10.981883000      4.409616000
6        4.534931000     10.177650000      6.398110000
1        3.494952000     10.466084000      6.474586000
6        5.166903000      9.620937000      7.506026000
1        4.645905000      9.509829000      8.445464000
6        6.519385000      9.277761000      7.412834000
6        7.449656000      8.906215000      8.466886000
6        7.369327000      8.535564000      9.823252000
6        8.704553000      8.473974000     10.271908000
1        9.017377000      8.226689000     11.274649000
6        9.554701000      8.787765000      9.222678000
50       5.903806000      5.711804000      6.669536000
7        6.197362000      3.955842000      8.000924000
7        7.962476000      5.066050000      6.440467000
7        6.268384000      5.411648000      4.528790000
6        5.420853000      3.472975000      9.006901000
6        6.211598000      3.259366000     10.133834000
1        5.860302000      2.869864000     11.077160000
6        7.543533000      3.618667000      9.837583000
6        7.520866000      4.037722000      8.496216000
6        8.508166000      4.395986000      7.490982000
6        9.846221000      4.018601000      7.411448000
1       10.307363000      3.485633000      8.229472000
6       10.544556000      4.289864000      6.240978000
1       11.584535000      4.001431000      6.164502000
6        9.912584000      4.846578000      5.133062000
1       10.433582000      4.957686000      4.193624000
6        8.560103000      5.189754000      5.226254000
6        7.629831000      5.561300000      4.172202000
6        7.710160000      5.931951000      2.815835000
6        6.374934000      5.993540000      2.367180000
1        6.062110000      6.240826000      1.364439000
6        5.524786000      5.679750000      3.416410000
1        8.402359000      3.561335000     10.484837000
1        4.361769000      3.320383000      8.878473000
1        8.604897000      6.124185000      2.248310000
1        4.448267000      5.634302000      3.434873000
1        6.474590000      8.343329000     10.390777000
1       10.631220000      8.833214000      9.204215000
1        6.677129000     10.906180000      2.154251000
1       10.717719000     11.147133000      3.760616000


truncated Sn(PDP) van-der-Waals dimer [1...1]^H from SC-XRD at 150K
50       9.198966000      8.803951000      5.987416000
7        8.901333000     10.555993000      4.650682000
7        7.143315000      9.453132000      6.216256000
7        8.839127000      9.111089000      8.129265000
6        9.680972000     11.034662000      3.645319000
6        8.885515000     11.246886000      2.513335000
1        9.237091000     11.633722000      1.569061000
6        7.557584000     10.892637000      2.813606000
6        7.582140000     10.473756000      4.154334000
6        6.598657000     10.122338000      5.160243000
6        5.260215000     10.497289000      5.244605000
1        4.794998000     11.026396000      4.426151000
6        4.566364000     10.227234000      6.414219000
1        3.525921000     10.513567000      6.492262000
6        5.200756000      9.677515000      7.523457000
1        4.677467000      9.571243000      8.462491000
6        6.548123000      9.333392000      7.436296000
6        7.487156000      8.960293000      8.487375000
6        7.402033000      8.593090000      9.842372000
6        8.739747000      8.533236000     10.291725000
1        9.053089000      8.287692000     11.294750000
6        9.585767000      8.842950000      9.243750000
50       5.929303000      5.750145000      6.680426000
7        6.226936000      3.998103000      8.017161000
7        7.984954000      5.100962000      6.451587000
7        6.289142000      5.443006000      4.538578000
6        5.447297000      3.519434000      9.022524000
6        6.242754000      3.307210000     10.154509000
1        5.891178000      2.920375000     11.098783000
6        7.570685000      3.661458000      9.854237000
6        7.546129000      4.080339000      8.513509000
6        8.529612000      4.431758000      7.507601000
6        9.868054000      4.056806000      7.423239000
1       10.333271000      3.527701000      8.241694000
6       10.561905000      4.326861000      6.253624000
1       11.602347000      4.040527000      6.175581000
6        9.927512000      4.876580000      5.144386000
1       10.450801000      4.982851000      4.205352000
6        8.580146000      5.220703000      5.231547000
6        7.641114000      5.593803000      4.180468000
6        7.726236000      5.961005000      2.825471000
6        6.388522000      6.020859000      2.376118000
1        6.075181000      6.266403000      1.373093000
6        5.542502000      5.711145000      3.424093000
1        8.431092000      3.605472000     10.499562000
1        4.388096000      3.367976000      8.894681000
1        8.621764000      6.151160000      2.258683000
1        4.466100000      5.665249000      3.445504000
1        6.506505000      8.402935000     10.409160000
1       10.662169000      8.888846000      9.222339000
1        6.697177000     10.948623000      2.168281000
1       10.740172000     11.186121000      3.773162000


truncated Sn(PDP) van-der-Waals dimer [1...1]^H from SC-XRD at 175K
50       9.209863000      8.834191000      5.994821000
7        8.911901000     10.582539000      4.654841000
7        7.155166000      9.485426000      6.224807000
7        8.854910000      9.145056000      8.135368000
6        9.690545000     11.062259000      3.647230000
6        8.894607000     11.268506000      2.522226000
1        9.244434000     11.653925000      1.576400000
6        7.566280000     10.916828000      2.820389000
6        7.591941000     10.502508000      4.162076000
6        6.609764000     10.148651000      5.167450000
6        5.270940000     10.520370000      5.249650000
1        4.804015000     11.044129000      4.428732000
6        4.578073000     10.251658000      6.419354000
1        3.536636000     10.534732000      6.496316000
6        5.215122000      9.711962000      7.531874000
1        4.691995000      9.608984000      8.471390000
6        6.559647000      9.367547000      7.444843000
6        7.494040000      8.997227000      8.493559000
6        7.418342000      8.631775000      9.850430000
6        8.752028000      8.572409000     10.297297000
1        9.065743000      8.328504000     11.300637000
6        9.599561000      8.879569000      9.247680000
50       5.940178000      5.775470000      6.683250000
7        6.238141000      4.027121000      8.023230000
7        7.994876000      5.124234000      6.453263000
7        6.295132000      5.464605000      4.542702000
6        5.459496000      3.547401000      9.030841000
6        6.255434000      3.341155000     10.155845000
1        5.905607000      2.955736000     11.101671000
6        7.583761000      3.692833000      9.857682000
6        7.558101000      4.107152000      8.515995000
6        8.540278000      4.461009000      7.510620000
6        9.879102000      4.089290000      7.428421000
1       10.346027000      3.565532000      8.249339000
6       10.571968000      4.358003000      6.258716000
1       11.613405000      4.074928000      6.181754000
6        9.934920000      4.897699000      5.146196000
1       10.458047000      5.000676000      4.206680000
6        8.590395000      5.242114000      5.233228000
6        7.656002000      5.612433000      4.184511000
6        7.731699000      5.977885000      2.827640000
6        6.398013000      6.037251000      2.380773000
1        6.084298000      6.281156000      1.377433000
6        5.550481000      5.730092000      3.430390000
1        6.524684000      8.442596000     10.420875000
1       10.676103000      8.923794000      9.226912000
1        6.706571000     10.972624000      2.174273000
1       10.749860000     11.213838000      3.773209000
1        4.400181000      3.395823000      8.904862000
1        8.443470000      3.637037000     10.503798000
1        4.473939000      5.685868000      3.451158000
1        8.625357000      6.167064000      2.257194000


truncated Sn(PDP) van-der-Waals dimer [1...1]^H from SC-XRD at 225K
50       9.217326000      8.896064000      6.014080000
7        8.924397000     10.641376000      4.668397000
7        7.165501000      9.556391000      6.245482000
7        8.863078000      9.216789000      8.158701000
6        9.706135000     11.112479000      3.656496000
6        8.913627000     11.316694000      2.532098000
1        9.263851000     11.696732000      1.584335000
6        7.579287000     10.964493000      2.831625000
6        7.606675000     10.557182000      4.176563000
6        6.623254000     10.209850000      5.186079000
6        5.287758000     10.577596000      5.267494000
1        4.817825000     11.097546000      4.445803000
6        4.593389000     10.315986000      6.442961000
1        3.551945000     10.599505000      6.517013000
6        5.229284000      9.779346000      7.551841000
1        4.707472000      9.677505000      8.492375000
6        6.573022000      9.441324000      7.465338000
6        7.507478000      9.073633000      8.512397000
6        7.423541000      8.708403000      9.872471000
6        8.752779000      8.649706000     10.320016000
1        9.067243000      8.407520000     11.323588000
6        9.606416000      8.955003000      9.265156000
50       5.948380000      5.828748000      6.690519000
7        6.241308000      4.083434000      8.036202000
7        8.000205000      5.168419000      6.459117000
7        6.302628000      5.508021000      4.545898000
6        5.459571000      3.612332000      9.048104000
6        6.252079000      3.408117000     10.172501000
1        5.901855000      3.028079000     11.120264000
6        7.586419000      3.760318000      9.872974000
6        7.559030000      4.167628000      8.528036000
6        8.542452000      4.514960000      7.518520000
6        9.877948000      4.147214000      7.437105000
1       10.347883000      3.627265000      8.258795000
6       10.572317000      4.408824000      6.261638000
1       11.613761000      4.125304000      6.187591000
6        9.936422000      4.945465000      5.152758000
6        8.592684000      5.283486000      5.239261000
6        7.658228000      5.651177000      4.192202000
6        7.742165000      6.016407000      2.832128000
6        6.412927000      6.075105000      2.384583000
1        6.098463000      6.317291000      1.381011000
6        5.559289000      5.769807000      3.439443000
1       10.458207000      5.047329000      4.212166000
1        4.400319000      3.461787000      8.920492000
1        8.445850000      3.706495000     10.519470000
1        8.638582000      6.202331000      2.265200000
1        4.482680000      5.727324000      3.458172000
1        6.719857000     11.018316000      2.185128000
1       10.765386000     11.263024000      3.784108000
1        6.527122000      8.522479000     10.439397000
1       10.683025000      8.997487000      9.246428000
